# Supplementary material for: High-throughput identification of heavy metal binding proteins from the byssus of chinese green mussel (Perna viridis) by combination of transcriptome and proteome sequencing
Source: PLoS One. 2019 May 9;14(5):e0216605. doi: 10.1371/journal.pone.0216605 (PMC6508894; doi:10.1371/journal.pone.0216605)
Supplement: S10 Table — (XLSX) [file pone.0216605.s013.xlsx]

## Sheet: Sheet1
#Pathway	Count (113)	Pathway ID	Level 1	Level 2	Genes	KOs
Metabolic pathways	19	ko01100	Metabolism	Global map	Unigene10233_2A;Unigene10680_2A;Unigene10729_2A;Unigene11270_2A;Unigene11647_2A;Unigene11867_2A;Unigene22808_2A;Unigene23114_2A;Unigene23721_2A;Unigene23727_2A;Unigene24351_2A;Unigene24747_2A;Unigene24763_2A;Unigene24922_2A;Unigene25302_2A;Unigene25716_2A;Unigene25769_2A;Unigene62002_2A;Unigene9553_2A	K11987+K00658+K00505+K00939+K00431+K00164+K01176+K01251+K01135+K02132+K02133+K12348
Focal adhesion	19	ko04510	Cellular Processes	Cell communication	CL121.Contig1_2A;CL40.Contig1_2A;Unigene10883_2A;Unigene10994_2A;Unigene19899_2A;Unigene23611_2A;Unigene24504_2A;Unigene25030_2A;Unigene25031_2A;Unigene25068_2A;Unigene25120_2A;Unigene25573_2A;Unigene25995_2A;Unigene26000_2A;Unigene26029_2A;Unigene2985_2A;Unigene3127_2A;Unigene61943_2A;Unigene6759_2A	K06237+K05692+K03900+K06238+K06236+K06252+K04437
Amoebiasis	18	ko05146	Human Diseases	Infectious diseases: Parasitic	CL1.Contig21_2A;CL121.Contig1_2A;CL37.Contig2_2A;Unigene23001_2A;Unigene23600_2A;Unigene23623_2A;Unigene24012_2A;Unigene24400_2A;Unigene25030_2A;Unigene25031_2A;Unigene25995_2A;Unigene26000_2A;Unigene26029_2A;Unigene33183_2A;Unigene36167_2A;Unigene44680_2A;Unigene48643_2A;Unigene61623_2A	K13963+K06237+K06236
Protein digestion and absorption	18	ko04974	Organismal Systems	Digestive system	CL121.Contig1_2A;Unigene10994_2A;Unigene19899_2A;Unigene23611_2A;Unigene24504_2A;Unigene24528_2A;Unigene24983_2A;Unigene25030_2A;Unigene25031_2A;Unigene25120_2A;Unigene25573_2A;Unigene25692_2A;Unigene25834_2A;Unigene25995_2A;Unigene26000_2A;Unigene26029_2A;Unigene3127_2A;Unigene6759_2A	K06237+K06238+K08132+K06236
Complement and coagulation cascades	18	ko04610	Organismal Systems	Immune system	CL1167.Contig1_2A;Unigene10883_2A;Unigene19899_2A;Unigene23707_2A;Unigene23807_2A;Unigene23897_2A;Unigene24159_2A;Unigene24838_2A;Unigene24840_2A;Unigene25318_2A;Unigene25362_2A;Unigene25469_2A;Unigene25573_2A;Unigene26137_2A;Unigene44680_2A;Unigene48643_2A;Unigene6759_2A;Unigene9796_2A	K03995+K03900+K03909+K01315+K03911
ECM-receptor interaction	17	ko04512	Environmental Information Processing	Signaling molecules and interaction	CL121.Contig1_2A;Unigene10883_2A;Unigene10994_2A;Unigene19899_2A;Unigene23611_2A;Unigene23933_2A;Unigene24504_2A;Unigene25030_2A;Unigene25031_2A;Unigene25120_2A;Unigene25573_2A;Unigene25995_2A;Unigene26000_2A;Unigene26029_2A;Unigene2985_2A;Unigene3127_2A;Unigene6759_2A	K06237+K03900+K06238+K06254+K06236+K06252
Phagosome	13	ko04145	Cellular Processes	Transport and catabolism	CL40.Contig1_2A;CL809.Contig1_2A;Unigene10242_2A;Unigene11647_2A;Unigene23114_2A;Unigene23294_2A;Unigene23851_2A;Unigene23909_2A;Unigene23948_2A;Unigene24624_2A;Unigene24729_2A;Unigene25068_2A;Unigene26000_2A	K05692+K07375+K10789+K06563+K10062+K06560+K07374+K10068
Prion diseases	8	ko05020	Human Diseases	Neurodegenerative diseases	CL1167.Contig1_2A;Unigene23015_2A;Unigene23306_2A;Unigene23707_2A;Unigene24388_2A;Unigene24838_2A;Unigene24840_2A;Unigene25362_2A	K03995+K09490+K04565+K02599
Tyrosine metabolism	8	ko00350	Metabolism	Amino acid metabolism	Unigene10729_2A;Unigene11647_2A;Unigene23114_2A;Unigene23721_2A;Unigene23727_2A;Unigene25302_2A;Unigene25716_2A;Unigene9553_2A	K00505+K00431
Pathways in cancer	7	ko05200	Human Diseases	Cancers: Overview	CL121.Contig1_2A;Unigene10233_2A;Unigene23208_2A;Unigene25030_2A;Unigene25031_2A;Unigene25995_2A;Unigene26029_2A	K06237+K11987+K06231
Systemic lupus erythematosus	6	ko05322	Human Diseases	Immune diseases	CL1167.Contig1_2A;Unigene23707_2A;Unigene24838_2A;Unigene24840_2A;Unigene25362_2A;Unigene9861_2A	K03995+K11251
Melanogenesis	6	ko04916	Organismal Systems	Endocrine system	Unigene10729_2A;Unigene23721_2A;Unigene23727_2A;Unigene25302_2A;Unigene25716_2A;Unigene9553_2A	K00505
Transcriptional misregulation in cancer	6	ko05202	Human Diseases	Cancers: Overview	Unigene10242_2A;Unigene11647_2A;Unigene19899_2A;Unigene23114_2A;Unigene23851_2A;Unigene24729_2A	K10789+K15619
Small cell lung cancer	6	ko05222	Human Diseases	Cancers: Specific types	CL121.Contig1_2A;Unigene10233_2A;Unigene25030_2A;Unigene25031_2A;Unigene25995_2A;Unigene26029_2A	K06237+K11987
Riboflavin metabolism	6	ko00740	Metabolism	Metabolism of cofactors and vitamins	Unigene10729_2A;Unigene23721_2A;Unigene23727_2A;Unigene25302_2A;Unigene25716_2A;Unigene9553_2A	K00505
Dilated cardiomyopathy	5	ko05414	Human Diseases	Cardiovascular diseases	CL40.Contig1_2A;Unigene23482_2A;Unigene25068_2A;Unigene25272_2A;Unigene9523_2A	K05692+K10352+K12641
Hypertrophic cardiomyopathy (HCM)	5	ko05410	Human Diseases	Cardiovascular diseases	CL40.Contig1_2A;Unigene23482_2A;Unigene25068_2A;Unigene25272_2A;Unigene9523_2A	K05692+K10352+K12641
Salivary secretion	4	ko04970	Organismal Systems	Digestive system	Unigene22808_2A;Unigene22934_2A;Unigene23927_2A;Unigene25769_2A	K01176+K13915
Arrhythmogenic right ventricular cardiomyopathy (ARVC)	4	ko05412	Human Diseases	Cardiovascular diseases	CL40.Contig1_2A;Unigene25068_2A;Unigene25272_2A;Unigene9523_2A	K05692+K12641
Pathogenic Escherichia coli infection	4	ko05130	Human Diseases	Infectious diseases: Bacterial	CL40.Contig1_2A;CL809.Contig1_2A;Unigene24624_2A;Unigene25068_2A	K05692+K07375+K07374
Salmonella infection	4	ko05132	Human Diseases	Infectious diseases: Bacterial	CL40.Contig1_2A;Unigene23482_2A;Unigene25068_2A;Unigene61943_2A	K05692+K10352+K04437
Tuberculosis	3	ko05152	Human Diseases	Infectious diseases: Bacterial	Unigene10454_2A;Unigene23294_2A;Unigene23948_2A	K10059+K06563+K06560
Viral myocarditis	3	ko05416	Human Diseases	Cardiovascular diseases	CL40.Contig1_2A;Unigene23482_2A;Unigene25068_2A	K05692+K10352
Huntington's disease	3	ko05016	Human Diseases	Neurodegenerative diseases	Unigene23306_2A;Unigene24763_2A;Unigene24922_2A	K04565+K02132+K02133
Hematopoietic cell lineage	3	ko04640	Organismal Systems	Immune system	Unigene11647_2A;Unigene23114_2A;Unigene23294_2A	K00431+K06468
Influenza A	3	ko05164	Human Diseases	Infectious diseases: Viral	CL40.Contig1_2A;Unigene23897_2A;Unigene25068_2A	K05692+K01315
Regulation of actin cytoskeleton	3	ko04810	Cellular Processes	Cell motility	CL40.Contig1_2A;Unigene23482_2A;Unigene25068_2A	K05692+K10352
Alzheimer's disease	3	ko05010	Human Diseases	Neurodegenerative diseases	Unigene24763_2A;Unigene24922_2A;Unigene25469_2A	K02132+K02133+K04520
Tight junction	3	ko04530	Cellular Processes	Cell communication	CL40.Contig1_2A;Unigene23482_2A;Unigene25068_2A	K05692+K10352
Lysosome	3	ko04142	Cellular Processes	Transport and catabolism	Unigene23921_2A;Unigene24747_2A;Unigene62002_2A	K12383+K01135+K12348
Autoimmune thyroid disease	3	ko05320	Human Diseases	Immune diseases	Unigene11647_2A;Unigene23114_2A;Unigene24985_2A	K00431+K10809
Gap junction	2	ko04540	Cellular Processes	Cell communication	CL809.Contig1_2A;Unigene24624_2A	K07375+K07374
Starch and sucrose metabolism	2	ko00500	Metabolism	Carbohydrate metabolism	Unigene22808_2A;Unigene25769_2A	K01176
Parkinson's disease	2	ko05012	Human Diseases	Neurodegenerative diseases	Unigene24763_2A;Unigene24922_2A	K02132+K02133
Lysine degradation	2	ko00310	Metabolism	Amino acid metabolism	Unigene10680_2A;Unigene11867_2A	K00658+K00164
Bacterial invasion of epithelial cells	2	ko05100	Human Diseases	Infectious diseases: Bacterial	CL40.Contig1_2A;Unigene25068_2A	K05692
Oxidative phosphorylation	2	ko00190	Metabolism	Energy metabolism	Unigene24763_2A;Unigene24922_2A	K02132+K02133
Carbohydrate digestion and absorption	2	ko04973	Organismal Systems	Digestive system	Unigene22808_2A;Unigene25769_2A	K01176
Protein processing in endoplasmic reticulum	2	ko04141	Genetic Information Processing	Folding, sorting and degradation	Unigene23015_2A;Unigene24330_2A	K09490+K09580
Serotonergic synapse	2	ko04726	Organismal Systems	Nervous system	Unigene10233_2A;Unigene25469_2A	K11987+K04520
Leukocyte transendothelial migration	2	ko04670	Organismal Systems	Immune system	CL40.Contig1_2A;Unigene25068_2A	K05692
Jak-STAT signaling pathway	2	ko04630	Environmental Information Processing	Signal transduction	Unigene11647_2A;Unigene23114_2A	K00431
Shigellosis	2	ko05131	Human Diseases	Infectious diseases: Bacterial	CL40.Contig1_2A;Unigene25068_2A	K05692
Hedgehog signaling pathway	2	ko04340	Environmental Information Processing	Signal transduction	Unigene23208_2A;Unigene24304_2A	K06231+K06233
Citrate cycle (TCA cycle)	2	ko00020	Metabolism	Carbohydrate metabolism	Unigene10680_2A;Unigene11867_2A	K00658+K00164
Vibrio cholerae infection	2	ko05110	Human Diseases	Infectious diseases: Bacterial	CL40.Contig1_2A;Unigene25068_2A	K05692
Phototransduction - fly	2	ko04745	Organismal Systems	Sensory system	CL40.Contig1_2A;Unigene25068_2A	K05692
Gastric acid secretion	2	ko04971	Organismal Systems	Digestive system	CL40.Contig1_2A;Unigene25068_2A	K05692
Pancreatic secretion	2	ko04972	Organismal Systems	Digestive system	Unigene22808_2A;Unigene25769_2A	K01176
Cytokine-cytokine receptor interaction	2	ko04060	Environmental Information Processing	Signaling molecules and interaction	Unigene11647_2A;Unigene23114_2A	K00431
Adherens junction	2	ko04520	Cellular Processes	Cell communication	CL40.Contig1_2A;Unigene25068_2A	K05692
Purine metabolism	1	ko00230	Metabolism	Nucleotide metabolism	Unigene11270_2A	K00939
Peroxisome	1	ko04146	Cellular Processes	Transport and catabolism	Unigene23306_2A	K04565
NF-kappa B signaling pathway	1	ko04064	Environmental Information Processing	Signal transduction	Unigene10233_2A	K11987
MAPK signaling pathway	1	ko04010	Environmental Information Processing	Signal transduction	Unigene61943_2A	K04437
Alcoholism	1	ko05034	Human Diseases	Substance dependence	Unigene9861_2A	K11251
Protein export	1	ko03060	Genetic Information Processing	Folding, sorting and degradation	Unigene23015_2A	K09490
Asthma	1	ko05310	Human Diseases	Immune diseases	Unigene23851_2A	K10788
Glycosaminoglycan degradation	1	ko00531	Metabolism	Glycan biosynthesis and metabolism	Unigene24747_2A	K01135
Vascular smooth muscle contraction	1	ko04270	Organismal Systems	Circulatory system	Unigene23482_2A	K10352
Cysteine and methionine metabolism	1	ko00270	Metabolism	Amino acid metabolism	Unigene24351_2A	K01251
Arachidonic acid metabolism	1	ko00590	Metabolism	Lipid metabolism	Unigene10233_2A	K11987
Measles	1	ko05162	Human Diseases	Infectious diseases: Viral	Unigene23294_2A	K06563
VEGF signaling pathway	1	ko04370	Environmental Information Processing	Signal transduction	Unigene10233_2A	K11987
Leishmaniasis	1	ko05140	Human Diseases	Infectious diseases: Parasitic	Unigene10233_2A	K11987
Notch signaling pathway	1	ko04330	Environmental Information Processing	Signal transduction	Unigene24388_2A	K02599
Sphingolipid metabolism	1	ko00600	Metabolism	Lipid metabolism	Unigene62002_2A	K12348
Vitamin digestion and absorption	1	ko04977	Organismal Systems	Digestive system	Unigene26138_2A	K14615+K14619
Neuroactive ligand-receptor interaction	1	ko04080	Environmental Information Processing	Signaling molecules and interaction	Unigene23897_2A	K01315
Tryptophan metabolism	1	ko00380	Metabolism	Amino acid metabolism	Unigene11867_2A	K00164
Dorso-ventral axis formation	1	ko04320	Organismal Systems	Development	Unigene24388_2A	K02599
Epstein-Barr virus infection	1	ko05169	Human Diseases	Infectious diseases: Viral	Unigene23294_2A	K06468
Cardiac muscle contraction	1	ko04260	Organismal Systems	Circulatory system	Unigene23482_2A	K10352
Cell adhesion molecules (CAMs)	1	ko04514	Environmental Information Processing	Signaling molecules and interaction	Unigene25687_2A	K06793
Retrograde endocannabinoid signaling	1	ko04723	Organismal Systems	Nervous system	Unigene10233_2A	K11987
Amyotrophic lateral sclerosis (ALS)	1	ko05014	Human Diseases	Neurodegenerative diseases	Unigene23306_2A	K04565
Basal cell carcinoma	1	ko05217	Human Diseases	Cancers: Specific types	Unigene23208_2A	K06231
Antigen processing and presentation	1	ko04612	Organismal Systems	Immune system	Unigene23015_2A	K09490
Staphylococcus aureus infection	1	ko05150	Human Diseases	Infectious diseases: Bacterial	Unigene23897_2A	K01315
